# Supplementary material for: Development of a 3-Dimensional Model to Study Right Heart Dysfunction in Pulmonary Arterial Hypertension: First Observations
Source: Cells. 2021 Dec 20;10(12):3595. doi: 10.3390/cells10123595 (PMC8700676; doi:10.3390/cells10123595)
Supplement: Supplementary file 1 [file cells-10-03595-s001.zip]

Archive with 2 entries (2 files):
- PAH iPSC-CMs d9 4x.avi
- Supplementary Table 1_ALVrev.pdf
